# Supplementary material for: The Drug Susceptibility of Non-Tuberculous Mycobacteria (NTM) in a Referral Hospital in Rome from 2018 to 2023
Source: Microorganisms. 2024 Aug 8;12(8):1615. doi: 10.3390/microorganisms12081615 (PMC11356625; doi:10.3390/microorganisms12081615)
Supplement: Supplementary file 1 [file microorganisms-12-01615-s001.zip › Table S1.xls]

## Sheet: Fenotipico 2018-2023
note	STRAINS	c3														AMIKACIN	AMOXICYCLINE CLAVULANIC ACID	CEFEPIME	CEFOXITIN	CEFTRIAXONE	CIPROFLOXACIN	CLARITHROMYCIN (14 days)	DOXYCYCLINE	IMIPENEM	LINEZOLID	MYNOCIL	MOXIFLOXACIN	TIGECYCLINE	TOBRAMYCIN	Trimethoprim and sulfamethoxazole
ascesso protesi	M. abscessus subsp. abscessus															Mic: 8	Mic: 64	Mic: 32	Mic: 64	Mic: 64	Mic: 2	Mic: 2	Mic: 16	Mic: 64	Mic: 16	Mic: 8	Mic: 8	Mic: 0,25	Mic: <=1	Mic: 1
	M.abscessus subsp. bolletii															Mic: 16	Mic: 64	Mic: 32	Mic: 128	Mic: 64	Mic: 4	Mic: 0,12	Mic: 4	Mic: 1	Mic: 4	Mic: 2	Mic: 4	Mic: 0,25	Mic: 4	Mic: 8
	Mycobacterium abscessus complex															MIC = 4	MIC = 64	MIC = 16	MIC = 16	MIC = 64	MIC = 4	MIC <= 0,06	Mic: 4	Mic: 32	Mic: 16	Mic: 8	Mic: 8	Mic: 0,5	Mic: 8	Mic: 8
	Mycobacterium abscessus complex															MIC: 32	MIC: 64	MIC: 32	MIC:16	MIC: 64	MIC: 4	MIC 2	Mic: 8	Mic: 32	Mic: 16	Mic: <=1	Mic: 8	Mic: 0,25	Mic: 2	Mic: 8
	Mycobacterium abscessus complex															MIC: 16	MIC: 32	MIC: 32	MIC: 16	MIC: 8	MIC: 2	MIC <=0,06	Mic: 8	Mic: 16	Mic: 4	Mic: 4	Mic: 1	Mic: 0,5	Mic: 4	Mic: 4
	Mycobacterium abscessus complex															MIC: 16	MIC: 64	MIC: 8	MIC: 32	MIC: 16	MIC: 4	MIC: 0,5	Mic: 8	Mic: 16	Mic: 16	Mic: 8	Mic: 8	Mic: 0,25	Mic: 16	Mic: 8
tubo l.j.	Mycobacterium abscessus complex															MIC: 4	MIC: 64	MIC: 32	MIC: 64	MIC: 64	MIC: 2	MIC <=0,06	Mic: 16	Mic: 4	Mic: 8	Mic: 8	Mic: 8	Mic: 1	Mic: 16	Mic: 1
	Mycobacterium abscessus complex															MIC <=1	MIC: 32	MIC: 32	MIC: 128	MIC: 32	MIC: 1	MIC <=0,06	Mic: 16	Mic: 32	Mic: 4	Mic: 8	Mic: 2	Mic: 1	Mic: 4	Mic: 8
	Mycobacterium abscessus complex															MIC: 8	MIC = 32	MIC = 8	MIC: 16	MIC = 64	MIC: 4	MIC <=0,06	Mic: 16	Mic: 64	Mic: 16	Mic: 8	Mic: 8	Mic: 2	Mic: 16	Mic: 8
	Mycobacterium abscessus complex															Mic: 16	Mic: 8	Mic: 8	Mic: 32	Mic: 8	Mic: 8	MIC <=0,06	Mic: 16	Mic: <=2	Mic: <=1	Mic: 4	Mic: 4	Mic: 0,06	Mic: <=1	Mic: 4
	Mycobacterium abscessus complex															Mic: 64	Mic: 16	Mic: 16	Mic: 128	Mic: <=4	Mic: 4	MIC <=0,06	Mic: 16	Mic: 64	Mic: 2	Mic: 4	Mic: 8	Mic: 1	Mic: 8	Mic: 8
	Mycobacterium abscessus complex															Mic: 64	Mic: 32	Mic: 8	Mic: 128	Mic: 64	Mic: 1	Mic: 2	Mic: 16	Mic: 16	Mic: 32	Mic: 8	Mic: 8	Mic: 1	Mic: 16	Mic: 8
			CLARITHROMYCIN	RIFABUTIN	ETAMBUTOL	ISONIAZID	MOXIFLOXACIN	RIFAMPICIN	Trimethoprim and sulfamethoxazole	AMIKACIN	LINEZOLID	CIPROFLOXACIN	STREPTOMYCIN	DOXYCYCLINE	ETHIONAMIDE
	Mycobacterium avium	..........	MIC: 4	MIC: 1	MIC >= 16	MIC >= 8	MIC: 2	MIC >= 8	MIC: >= 8/152	MIC: 16	MIC: 32	MIC: 8	MIC: >= 64	MIC >= 16	MIC = 0,6
	Mycobacterium avium	..........	MIC: 0,5	MIC: <= 0,25	MIC: 2	MIC: 8	MIC: 1	MIC: 2	MIC: 1	MIC: 4	MIC: 8	MIC: 1	MIC: 16	MIC: 8	MIC: 1,2
	Mycobacterium avium		MIC: 4	MIC: 1	MIC >= 16	MIC >= 8	MIC: 2	MIC >= 8	MIC: >= 8/152	MIC: 16	MIC: 32	MIC: 8	MIC: >= 64	MIC >= 16	MIC = 0,6
	Mycobacterium avium	Alcune colonie	MIC: 0,5	MIC: <= 0,25	MIC: 2	MIC: 8	MIC: 1	MIC: 2	MIC: 1	MIC: 4	MIC: 8	MIC: 1	MIC: 16	MIC: 8	MIC: 1,2
	Mycobacterium avium		MIC: 64	MIC: <= 0,25	MIC: 8	MIC: 8	MIC: 2	MIC: 2	MIC: 1	MIC: 16	MIC: 64	MIC: 8	MIC: 16	MIC: 8	MIC: 0,6
	Mycobacterium avium		MIC: <=0,06	MIC: <= 0,25	MIC = 4	MIC = 8	MIC: 2	MIC = 2	MIC:4/76	MIC = 8	MIC: 32	MIC: 8	MIC: 16	MIC = 16	MIC = 2,5
	Mycobacterium avium		MIC: 1	MIC: <= 0,25	MIC: 8	MIC: 4	MIC: 2	MIC: 8	MIC: 4	MIC: 16	MIC: 32	MIC: 8	MIC: 32	MIC: 16	MIC <=0,3
	Mycobacterium avium	Alcune colonie	MIC 0,5	MIC: <= 0,25	MIC 1	MIC 2	MIC: 2	MIC 4	MIC 0,5	MIC: <=1	MIC: 64	MIC: 8	MIC: 2	MIC 8	MIC 5
	Mycobacterium avium	Rare colonie	MIC: 1	MIC: 1	MIC: 8	MIC: 8	MIC: 2	MIC: 8	MIC: 2	MIC: 16	MIC: 32	MIC: 8	MIC: 32	MIC: 16	MIC: 0,6
	Mycobacterium avium	Alcune colonie	MIC: <=0,06	MIC: <= 0,25	MIC: 8	MIC: 1	MIC: <=0,12	MIC: 0,25	MIC: <=0,12	MIC: <=1	MIC: 2	MIC: 0,5	MIC: 1	MIC: 16	MIC: 2,5
	Mycobacterium avium	Alcune colonie	MIC: <= 0,06	MIC: <= 0,25	MIC: <=0,5	MIC: <=0,25	MIC: <=0,12	MIC: 0,25	MIC: <=0,12	MIC: <=1	MIC: 8	MIC: <=0,12	MIC: <=0,5	MIC: 16	MIC: 5
	Mycobacterium avium	Numerose colonie	MIC: 2	MIC: 0,5	MIC: 4	MIC: 8	MIC: 0,25	MIC: 4	MIC: 1	MIC: 8	MIC: 32	MIC: 2	MIC: 16	MIC: 4	MIC: 2,5
	Mycobacterium avium	Rare colonie	MIC: 0,5	MIC: <= 0,25	MIC: 4	MIC: 2	MIC: 4	MIC: 8	MIC: 8	MIC: 8	MIC: 8	MIC: 16	MIC: 8	MIC: 4	MIC<= 0,3
	Mycobacterium avium	Rare colonie	MIC: 2	MIC: 1	MIC: 16	MIC: 8	MIC: 2	MIC: 4	MIC: 1	MIC: 8	MIC: 64	MIC: 4	MIC: 16	MIC: 16	MIC: 5
	Mycobacterium avium	Rare colonie	MIC 1	MIC: <= 0,25	MIC 8	MIC 4	MIC: 0,5	MIC 2	MIC: 0,5	MIC 8	MIC:16	MIC 8	MIC 32	MIC 16	MIC 0,6
	Mycobacterium avium	Alcune colonie	MIC: 1	MIC: 2	MIC: 4	MIC: 2	MIC: 2	MIC: 4	MIC: 1	MIC: 16	MIC: 16	MIC: 16	MIC: 16	MIC: 16	MIC: 0,6
	Mycobacterium avium	Rare colonie	MIC: 2	MIC: <= 0,25	MIC: 8	MIC: 4	MIC: 1	MIC: 4	MIC: 2	MIC: 4	MIC: 8	MIC: 8	MIC: 8	MIC: 2	MIC: 20
	Mycobacterium avium		MIC: <=0,06	MIC: 4	MIC: 4	MIC: 4	MIC: 0,5	MIC: 4	MIC: 1	MIC: 16	MIC: 8	MIC: 4	MIC: 64	MIC: 16	MIC: 20
	Mycobacterium avium	Isolato in coltura liquida MGIT	MIC: 4	MIC: 0,5	MIC: 8	MIC: 8	MIC: 4	MIC: 8	MIC: 4	MIC: 32	MIC: 32	MIC: 16	MIC: 64	MIC: 16	MIC: 10
	Mycobacterium avium	Rare colonie	MIC: 16	MIC: 1	MIC: 4	MIC: 4	MIC: 8	MIC: 8	MIC: 8	MIC: 64	MIC: 64	MIC: 16	MIC: 64	MIC: 16	MIC: 20
	Mycobacterium avium		MIC: 2	MIC: <= 0,25	MIC: 2	MIC: 2	MIC: 1	MIC: 4	MIC: 2	MIC: 4	MIC: 32	MIC: 8	MIC: 2	MIC: 16	MIC: 0,6
	Mycobacterium avium	Ceppo isolato in coltura liquida MGIT	MIC: 16	MIC: 2	MIC: 16	MIC: 8	MIC: 2	MIC: 8	MIC: 1	MIC: 32	MIC: 16	MIC: 16	MIC: 32	MIC: 16	MIC: 5
	Mycobacterium avium	Rare colonie	MIC: 2	MIC: <= 0,25	MIC: 4	MIC: 2	MIC: 0,5	MIC: 8	MIC: 2	MIC: 4	MIC: 8	MIC: 8	MIC: 16	MIC: 16	MIC: 0,6
	Mycobacterium avium	Ceppo isolato da coltura liquida	MIC: 0,25	MIC: <= 0,25	MIC: 2	MIC: 2	MIC: 0,5	MIC: 0,5	MIC: 1	MIC: 4	MIC: 32	MIC: 4	MIC: 2	MIC: 16	MIC: 10
	Mycobacterium avium	Rare colonie	MIC: 2	MIC: <= 0,25	MIC: 4	MIC: 8	MIC: 8	MIC: 4	MIC: 2	MIC: 8	MIC: 32	MIC: 16	MIC: 16	MIC: 16	MIC: 2,5
	Mycobacterium avium	Rare colonie	MIC: 2	MIC: 4	MIC: 16	MIC: 4	MIC: 2	MIC: 2	MIC: 2	MIC: 4	MIC: 16	MIC: 4	MIC: 2	MIC: 8	MIC: 5
	Mycobacterium avium	Numerose colonie	MIC: 4	MIC: 1	MIC: 4	MIC: 8	MIC: 2	MIC: 4	MIC: 1	MIC: 8	MIC: 32	MIC: 4	MIC: 8	MIC: 16	MIC: 2,5
	Mycobacterium avium	Alcune colonie	MIC: 2	MIC: 0,5	MIC: 2	MIC: 2	MIC: 1	MIC: 2	MIC: 0,5	MIC: 16	MIC: 16	MIC: 4	MIC: 2	MIC: 4	MIC: 20
	Mycobacterium avium		MIC: 1	MIC: 0,5	MIC: 4	MIC: 1	MIC: 0,5	MIC: 1	MIC: 1	MIC: 4	MIC: 8	MIC: 2	MIC: 8	MIC: 2	MIC: 0,6
	Mycobacterium avium		MIC: 1	MIC: 1	MIC: 4	MIC: 8	MIC: 4	MIC: 4	MIC: 2	MIC: 16	MIC: 64	MIC: 16	MIC: 64	MIC: 16	MIC: 20
	Mycobacterium avium		MIC: 0,25	MIC: 4	MIC: 4	MIC: 2	MIC: 1	MIC: 2	MIC: <=0,12	MIC: 16	MIC: 4	MIC: 4	MIC: 64	MIC: 1	MIC: 20
	Mycobacterium avium	Rare colonie	MIC: 0,12	MIC: 2	MIC: <=0,5	MIC: 0,5	MIC: <=0,12	MIC: 0,25	MIC: 0,5	MIC: <=1	MIC: 2	MIC: <=0,12	MIC: <=0,5	MIC <=0,12	MIC <=0,3
	Mycobacterium avium		MIC: 0,5	MIC: 8	MIC: 4	MIC: 8	MIC: <=0,12	MIC: 8	MIC: 1	MIC: 16	MIC: 4	MIC: 0,5	MIC: 4	MIC: 2	MIC: 20
	Mycobacterium avium		MIC: 0,12	MIC: 4	MIC: 8	MIC: 8	MIC: 1	MIC: 4	MIC: 4	MIC: 16	MIC: 64	MIC: 1	MIC: 4	MIC: 2	MIC: 20
	Mycobacterium avium	Numerose colonie	MIC: 0.25	MIC: <=0.25	MIC: 8	MIC: 8	MIC: 2	MIC: 2	MIC: 4	MIC: 8	MIC: 16	MIC: 8	MIC: 32	MIC: 8	MIC: 20
	Mycobacterium avium		Mic: <=0.06	Mic: 1	Mic: 8	Mic: 8	MIC: 2	Mic: 2	Mic: 2	Mic: 32	Mic: 64	Mic: 8	Mic: 32	Mic: 16	Mic: 20
	Mycobacterium avium		Mic: 1	Mic: 1	Mic: 8	Mic: 8	MIC: 4	Mic: 8	Mic: 2	Mic: 16	Mic: 32	Mic: 8	Mic: 64	Mic: 16	Mic: 10
	Mycobacterium avium	Alcune colonie	MIC: 1	MIC: 1	MIC: 16	MIC: 8	MIC: 4	MIC: 2	MIC: 8	MIC: 16	MIC: 32	MIC: 16	MIC: 16	MIC: 16	MIC: 20
	Mycobacterium avium		Mic: 0.25	Mic: 1	Mic: 8	Mic: 4	MIC: 4	Mic: 8	Mic: 4	Mic: 32	Mic: 32	Mic: 16	Mic: 16	Mic: 8	Mic: 2.5
	Mycobacterium avium		Mic: 1	Mic: 4	Mic: 8	Mic: 8	MIC: 4	Mic: 8	Mic: 8	Mic: 64	Mic: 64	Mic: 8	Mic: 32	Mic: 16	Mic: 20
	Mycobacterium avium		Mic: 1	Mic: 4	Mic: 8	Mic: 8	MIC: 4	Mic: 2	Mic: 1	Mic: 8	Mic: 16	Mic: 16	Mic: 32	Mic: 8	Mic: 1.2
	Mycobacterium avium		Mic: 2	Mic: 1	Mic: 8	Mic: 4	MIC: 4	Mic: 8	Mic: 2	Mic: 16	Mic: 32	Mic: 16	Mic: 32	Mic: 16	Mic: 20
	Mycobacterium avium		Mic: 2	Mic: 8	Mic: 8	Mic: 8	MIC: 4	Mic: 8	Mic: 4	Mic: 32	Mic: 32	Mic: 16	Mic: 32	Mic: 8	Mic: 20
	Mycobacterium avium	Rare colonie	MIC: 4	MIC: 2	MIC: 2	MIC: 8	MIC: 1	MIC: 0,5	MIC: 0,25	MIC: 4	MIC: 1	MIC: 1	MIC: 2	MIC: 1	MIC: 10
	Mycobacterium avium		Mic: 1	Mic: 2	Mic: 4	Mic: 4	MIC: 2	Mic: 4	Mic: 8	Mic: 32	Mic: 16	Mic: 16	Mic: 32	Mic: 16	Mic: 20
	Mycobacterium avium	Rare colonie	MIC: 0,25	MIC: 4	MIC: 16	MIC: 8	MIC: 4	MIC: 2	MIC: 2	MIC: 8	MIC: 32	MIC: 16	MIC: 8	MIC: 16	MIC: 10
	Mycobacterium avium	Alcune colonie	MIC: 0,25	MIC: 8	MIC: 16	MIC: 8	MIC: 1	MIC: 2	MIC: 4	MIC: 32	MIC: 32	MIC: 4	MIC: 8	MIC: 4	MIC: 20
	Mycobacterium avium		Mic: 0,12	Mic: 1	Mic: 8	Mic: 4	MIC: 2	Mic: 2	Mic: 4	Mic: 32	Mic: 16	Mic: 8	Mic: 32	Mic: 8	Mic: 10
	Mycobacterium avium		Mic: 0,5	Mic: 2	Mic: 8	Mic: 8	MIC: 1	Mic: 4	Mic: 8	Mic: 64	Mic: 32	Mic: 8	Mic: 32	Mic: 16	Mic: 10
	Mycobacterium avium		Mic: 2	Mic: 2	Mic: 16	Mic: 8	MIC: 2	Mic: 4	Mic: 2	Mic: 8	Mic: 32	Mic: 16	Mic: 32	Mic: 8	Mic: 10
	Mycobacterium avium		Mic: 2	Mic: 1	Mic: 4	Mic: 8	MIC: 2	Mic: 8	Mic: 2	Mic: 8	Mic: 16	Mic: 2	Mic: 16	Mic: 16	Mic: 20
	Mycobacterium avium		Mic: 0,5	Mic: 4	Mic: 16	Mic: 8	Mic: 0,5	Mic: 2	Mic: 4	Mic: 8	Mic: 32	Mic: 8	Mic: 32	Mic: 8	Mic: 20
	Mycobacterium avium		Mic: 1	Mic: 2	Mic: 8	Mic: 2	Mic: 2	Mic: 4	Mic: 4	Mic: 32	Mic: 16	Mic: 8	Mic: 32	Mic: 8	Mic: 5
	Mycobacterium avium		Mic: 1	Mic: 1	Mic: 4	Mic: 4	Mic: 2	Mic: 4	Mic: 4	Mic: 16	Mic: 16	Mic: 16	Mic: 64	Mic: 8	Mic: 1.2
	Mycobacterium avium		Mic: 0,5	Mic: 8	Mic: 16	Mic: 8	Mic: 2	Mic: 8	Mic: 8	Mic: 4	Mic: 64	Mic: 8	Mic: 64	Mic: 16	Mic: 20
	Mycobacterium avium		Mic: 0,5	Mic: 1	Mic: 4	Mic: 8	Mic: 4	Mic: 8	Mic: 4	Mic: 16	Mic: 32	Mic: 16	Mic: 32	Mic: 16	Mic: 20
	Mycobacterium avium		Mic: 2	Mic: 2	Mic: 16	Mic: 8	Mic: 8	Mic: 8	Mic: 4	Mic: 32	Mic: 64	Mic: 16	Mic: 64	Mic: 16	Mic: 10
	Mycobacterium avium		Mic: 2	Mic: 8	Mic: 16	Mic: 8	Mic: 8	Mic: 4	Mic: 8	Mic: 32	Mic: 64	Mic: 8	Mic: 32	Mic: 16	Mic: 5
	Mycobacterium avium		Mic: 2	Mic: 4	Mic: 16	Mic: 8	Mic: 2	Mic: 8	Mic: 4	Mic: 32	Mic: 32	Mic: 16	Mic: 32	Mic: 16	Mic: 20
	Mycobacterium avium		Mic:16	Mic: 4	Mic: 16	Mic: 8	Mic: 2	Mic: 2	Mic: 4	Mic: 16	Mic: 32	Mic: 16	Mic: 64	Mic: 16	Mic: 10	AMIKACIN	AMOXICYCLINE CLAVULANIC ACID	CEFEPIME	CEFOXITIN	CEFTRIAXONE	CIPROFLOXACIN	CLARITHROMYCIN		DOXYCYCLINE		IMIPENEM		LINEZOLID		MYNOCIL		MOXIFLOXACIN	Trimethoprim and sulfamethoxazole
	Mycobacterium chelonae															MIC: 2	MIC: 64	MIC: 32	MIC: 64	MIC: 64	MIC <=0,12	MIC: 0,25		MIC: 1		MIC: 64		MIC: 4		MIC: 2		MIC <=0,25	Mic: 1
	Mycobacterium chelonae															MIC: 2	MIC: 64	MIC: 32	MIC: 64	MIC: 64	MIC <=0,12	MIC: 0,25		MIC: 1		MIC: 64		MIC: 4		MIC: 2	..........	MIC <=0,25	Mic: 1
			CLARITHROMYCIN	RIFABUTIN	ETAMBUTOL	ISONIAZID	MOXIFLOXACIN	RIFAMPICIN	Trimethoprim and sulfamethoxazole	AMIKACIN	LINEZOLID	CIPROFLOXACIN	STREPTOMYCIN	DOXYCYCLINE	ETHIONAMIDE
	Mycobacterium chimaera	Alcune colonie	MIC = 1	MIC = 8	MIC = 16	MIC = 8	MIC = 8	MIC = 8	MIC = 8/152	MIC: 64	MIC: 64	MIC = 4	MIC = 16	MIC = 16	MIC = 1,2
	Mycobacterium chimaera	Numerose colonie	MIC <=0,06	MIC = 0,5	MIC = 17	MIC = 8	MIC = 2	MIC = 2	MIC = 2/38	MIC: 8	MIC: 32	MIC = 4	MIC = 64	MIC = 16	MIC = 5
	Mycobacterium chimaera	Rare colonie	MIC <=0,06	MIC: <= 0,25	MIC = 18	MIC: 8	MIC: 2	MIC: 4	MIC: 2	MIC: 16	MIC: 8	MIC: 8	MIC: 16	MIC: 16	MIC: 20
	Mycobacterium chimaera	Alcune colonie	MIC: 0,25	MIC: 1	MIC = 19	MIC: 8	MIC: 2	MIC: 1	MIC: 2	MIC: 2	MIC: 4	MIC: 16	MIC: 4	MIC: 16	MIC: 20
	Mycobacterium chimaera	da coltura liquida MGIT	MIC: 8	MIC: 1	MIC = 20	MIC: 8	MIC: 4	MIC: 8	MIC: 4	MIC: 8	MIC: 32	MIC: 16	MIC: 32	MIC: 16	MIC: 10
	Mycobacterium chimaera	Ceppo isolato in coltura liquida MGIT	MIC: 2	MIC: 2	MIC = 21	MIC: 4	MIC: 4	MIC: 4	MIC: 4	MIC: 32	MIC: 32	MIC: 16	MIC: 16	MIC: 16	MIC: 2,5
	Mycobacterium chimaera	Ceppo isolato da coltura liquida	MIC: 8	MIC: 1	MIC = 22	MIC: 8	MIC: 0,5	MIC: 1	MIC: 8	MIC: 4	MIC: 16	MIC: 1	MIC: 8	MIC: 16	MIC: 20
	Mycobacterium chimaera	Rare colonie	MIC: 4	MIC: 2	MIC = 23	MIC: 8	MIC: 4	MIC: 4	MIC: 4	MIC: 8	MIC: 32	MIC: 8	MIC: 16	MIC: 16	MIC: 10
	Mycobacterium chimaera	Rare colonie	MIC: 0,5	MIC: 8	MIC = 24	MIC: 8	MIC: 2	MIC: 1	MIC: 0,5	MIC: 8	MIC: 2	MIC: 2	MIC: 8	MIC: 4	MIC: 5
	Mycobacterium chimaera	Rare colonie	MIC: 8	MIC: 4	MIC = 25	MIC: 4	MIC: 4	MIC: 1	MIC: 1	MIC: 16	MIC: 16	MIC: 8	MIC: 8	MIC: 8	MIC: 10
	Mycobacterium chimaera	Rare colonie	MIC: 0,25	MIC: 2	MIC = 26	MIC: 2	MIC: 0,5	MIC: 2	MIC: 1	MIC: 8	MIC: 16	MIC: 4	MIC: 32	MIC: 4	MIC: 2,5
	Mycobacterium chimaera	Rare colonie	MIC: 0,25	MIC: 1	MIC = 27	MIC: 2	MIC: 2	MIC: 4	MIC: 1	MIC: 16	MIC: 16	MIC: 4	MIC: 32	MIC: 16	MIC: 2,5
	Mycobacterium chimaera	Rare colonie	MIC: 2	MIC: 2	MIC = 28	MIC: 8	MIC: 2	MIC: 4	MIC: 1	MIC: 4	MIC: 8	MIC: 8	MIC: 64	MIC: 16	MIC: 20
	Mycobacterium chimaera	Rare colonie	MIC: 0,5	MIC: 8	MIC = 29	MIC: 2	MIC: 2	MIC: 2	MIC: 4	MIC: 8	MIC: 16	MIC: 1	MIC: 8	MIC: 2	MIC: 5
	Mycobacterium chimaera	Rare colonie	MIC: 0,25	MIC: 4	MIC = 30	MIC: 4	MIC: 4	MIC: 2	MIC: 8	MIC: 32	MIC: 64	MIC: 4	MIC: 16	MIC: 4	MIC: 10
	Mycobacterium chimaera	Rare colonie	MIC: 2	MIC: 8	MIC = 31	MIC: 8	MIC: 4	MIC: 4	MIC: 8	MIC: 16	MIC: 32	MIC: 8	MIC: 32	MIC: 16	MIC: 5
	Mycobacterium chimaera	Rare colonie	Mic: 1	Mic: 1	MIC = 32	Mic: 8	Mic: 2	Mic: 4	Mic: 4	Mic: 32	Mic: 32	Mic: 8	Mic: 32	Mic: 16	Mic: 10
	Mycobacterium chimaera	Rare colonie	Mic: 2	Mic: 2	MIC = 33	Mic: 4	Mic: 4	Mic: 4	Mic: 4	Mic: 32	Mic: 64	Mic: 16	Mic: 64	Mic: 16	Mic: 10
	Mycobacterium chimaera		Mic: 2	Mic: 1	MIC = 34	Mic: 8	Mic: 4	Mic: 4	Mic: 4	Mic: 64	Mic: 32	Mic: 16	Mic: 64	Mic: 16	Mic: 10
	Mycobacterium chimaera		Mic: 1	Mic: <= 0.25	MIC = 35	Mic: 4	Mic: 2	Mic: 2	Mic: 2	Mic: 8	Mic: 16	Mic: 8	Mic: 32	Mic: 16	Mic: 5
	Mycobacterium chimaera		Mic: 2	Mic: 2	MIC = 36	Mic: 8	Mic: 8	Mic: 8	Mic: 8	Mic: 64	Mic: 64	Mic: 8	Mic: 64	Mic: 16	Mic: 20
	Mycobacterium chimaera		Mic: 2	Mic: 2	MIC = 37	Mic: 8	Mic: 4	Mic: 4	Mic: 4	Mic: 32	Mic: 16	Mic: 8	Mic: 32	Mic: 16	Mic: 20
	Mycobacterium chimaera		Mic: 1	Mic: 4	MIC = 38	Mic: 4	Mic: 4	Mic: 8	Mic: 8	Mic: 64	Mic: 32	Mic: 16	Mic: 32	Mic: 16	Mic: 10
	Mycobacterium chimaera	Alcune colonie	MIC: 1	MIC: 2	MIC: 8	MIC: 8	MIC: 4	MIC: 8	MIC: 4	MIC: 16	MIC: 32	MIC: 16	MIC: 64	MIC: 8	MIC: 20
	M.intracellulare/chimaera									Mic: 16 sensibile
	Mycobacterium chimaera	Alcune colonie	MIC: 1	MIC: 8	MIC: 16	MIC: 8	MIC: 8	MIC: 8	MIC: 8	MIC: 16	MIC: 16	MIC: 8	MIC: 32	MIC: 16	MIC: 10
	Mycobacterium chimaera	Rare colonie	MIC: 1	MIC: 1	MIC: 8	MIC: 8	MIC: 2	MIC: 8	MIC: 8	MIC: 16	MIC: 64	MIC: 8	MIC: 16	MIC: 8	MIC: 5
	Mycobacterium chimaera		Mic: 1	Mic: 4	Mic: 8	Mic: 4	Mic: 2	Mic: 4	Mic: 4	Mic: 32	Mic: 16	Mic: 8	Mic: 32	Mic: 8	Mic: 10
	Mycobacterium chimaera		Mic: 0.12	Mic: 2	Mic: 8	Mic: 4	Mic: 2	Mic: 4	Mic: 2	Mic: 16	Mic: 16	Mic: 8	Mic: 64	Mic: 16	Mic: 10
	Mycobacterium chimaera		Mic: 1	Mic: 1	Mic: 4	Mic: 8	Mic: 4	Mic: 4	Mic: 8	Mic: 32	Mic: 32	Mic: 8	Mic: 32	Mic: 16	Mic: 10
	Mycobacterium chimaera	..........	MIC: 1	MIC: 1	MIC: 8	MIC: 8	MIC: 2	MIC: 8	MIC: 8	MIC: 16	MIC: 64	MIC: 8	MIC: 16	MIC: 8	MIC: 5	AMIKACIN	AMOXICYCLINE CLAVULANIC ACID	CEFEPIME	CEFOXITINA	CEFTRIAXONE	CIPROFLOXACIN		CLARITHROMYCIN			TOBRAMYCIN	DOXYCYCLINE		IMIPENEM	TIGECYCLINE	LINEZOLID	MOXIFLOXACIN	MYNOCIL
	Mycobacterium fortuitum															Mic: =<1	Mic: 8	Mic: 32	Mic: 16	Mic: 64	Mic: 4		Mic: 8			Mic: 16	Mic: =<0.12		Mic: 8	Mic: 0.03	Mic: 4	Mic: 0.5	Mic: =<1
	Mycobacterium fortuitum															Mic: =<1	Mic: 8	Mic: 32	Mic: 16	Mic: 64	Mic: 4		Mic: 32			Mic: 16	Mic: =<0.12		Mic: 8	Mic: 0.03	Mic: 4	Mic: 0.5	Mic: =<1
	Mycobacterium gordonae		MIC: 0,12	MIC: <= 0,25	MIC: 8	MIC: 2	MIC: 1	MIC: 2	MIC: 8	MIC: <=1	MIC: <=1	MIC: 2	MIC: 4	MIC: 4	MIC: 1,2
	Mycobacterium gordonae		MIC: 0,12	MIC: 2	MIC: 2	MIC: 4	MIC: 0,25	MIC: 0,25	MIC: 0,5	MIC: <=1	MIC: 2	MIC: 0,5	MIC <=0,5	MIC: 4	MIC: 10
			CLARITHROMYCIN	RIFABUTIN	ETAMBUTOL	ISONIAZID	MOXIFLOXACIN	RIFAMPICIN	Trimethoprim and sulfamethoxazole	AMIKACIN	LINEZOLID	CIPROFLOXACIN	STREPTOMYCIN	DOXYCYCLINE	ETHIONAMIDE
	Mycobacterium intracellulare		MIC 0,25	MIC: 0,5	MIC: 4	MIC: 4	MIC = 2	MIC: 2	MIC: 2	MIC: 8	MIC: 8	MIC: 16	MIC: 32	MIC: 16	MIC: 20
	Mycobacterium intracellulare	Alcune colonie	MIC: 0,5	MIC: 2	MIC: 4	MIC: 2	MIC = 4	MIC: 0,5	MIC: 1	MIC: 4	MIC: 8	MIC: 8	MIC: 8	MIC: 8	MIC: 20
	Mycobacterium intracellulare	Alcune colonie	Mic: 8	Mic: 2	Mic: 8	Mic: 8	Mic: 2	Mic: 4	Mic: 8	Mic: 16	Mic: 8	Mic: 16	Mic: 64	Mic: 16	Mic: 20
	Mycobacterium intracellulare		MIC = 8	MIC: <= 0,25	MIC = 8	MIC >= 8	MIC = 2	MIC = 2	MIC = 4/76	MIC: 4	MIC: 16	MIC: 8	MIC = 16	MIC: >= 16	MIC >= 20
	Mycobacterium intracellulare	Rare colonie	MIC >=64	MIC = 0,25	MIC = 0,5	MIC = 0,25	MIC = 4	MIC = 2	MIC = 2/38	MIC: 4	MIC: 8	MIC: >= 16	MIC = 16	MIC: >= 16	MIC >= 20
	Mycobacterium intracellulare	Alcune colonie	MIC <=0,06	MIC = 0,5	MIC = 8	MIC >= 8	MIC = 2	MIC = 2	MIC >= 8/152	MIC: 4	MIC: 16	MIC: 8	MIC = 16	MIC: >= 16	MIC >= 20
	Mycobacterium intracellulare		MIC = 2	MIC: <= 0,25	MIC = 8	MIC >= 8	MIC = 1	MIC = 1	MIC >= 8/152	MIC: 8	MIC: 16	MIC: 2	MIC = 16	MIC: >= 16	MIC >= 20
	Mycobacterium intracellulare	Alcune colonie	MIC 0,25	MIC: <= 0,25	MIC 1	MIC 8	MIC 2	MIC 1	MIC 2	MIC: 4	MIC 8	MIC: 4	MIC 16	MIC 2	MIC 1,2
	Mycobacterium intracellulare	Numerose colonie	MIC: 64	MIC: <= 0,25	MIC: 8	MIC: 8	MIC: 2	MIC: 2	MIC: 2	MIC: 8	MIC: 32	MIC: 4	MIC: 32	MIC: 8	MIC: 20
	Mycobacterium intracellulare	Rare colonie	MIC: 32	MIC: 2	MIC: 8	MIC: 8	MIC: 4	MIC: 8	MIC: 2	MIC: 8	MIC: 64	MIC: 4	MIC: 32	MIC: 4	MIC: 20
	Mycobacterium intracellulare		MIC: 1	MIC: 0,5	MIC: 4	MIC: 4	MIC: 0,5	MIC: 2	MIC: 2	MIC: 4	MIC: 8	MIC: 16	MIC: 32	MIC: 16	MIC: 20
	Mycobacterium intracellulare	Alcune colonie	MIC: 0,5	MIC: 2	MIC: 4	MIC: 2	MIC: 0,5	MIC: 0,5	MIC: 1	MIC: 2	MIC: 4	MIC: 8	MIC: 8	MIC: 8	MIC: 20
	Mycobacterium intracellulare	Rare colonie	MIC <=0,06	MIC: <= 0,25	MIC: 16	MIC: 8	MIC <=0,12	MIC: 0,25	MIC: 4	MIC: 64	MIC: 2	MIC: 2	MIC: 16	MIC: 1	MIC: 20
	Mycobacterium intracellulare	Rare colonie	MIC: 2	MIC: 1	MIC: 2	MIC: 8	MIC: 2	MIC: 4	MIC: 2	MIC: 16	MIC: 8	MIC: 8	MIC: 16	MIC: 16	MIC: 20
	Mycobacterium intracellulare		Mic: 1	Mic: 0.5	Mic: 8	Mic: 4	Mic: 1	Mic: 2	Mic: 2	Mic: 64	Mic: 16	Mic: 16	Mic: 64	Mic: 16	Mic: 20
	Mycobacterium intracellulare		Mic: 2	Mic: 0.5	Mic: 2	Mic: 2	Mic: 1	Mic: 4	Mic: 4	Mic: 32	Mic: 16	Mic: 8	Mic: 64	Mic: 16	Mic: 20
	Mycobacterium intracellulare		Mic: 64	Mic: 4	Mic: 8	Mic: 8	Mic: 4	Mic: 4	Mic: 2	Mic: 8	Mic: 32	Mic: 16	Mic: 32	Mic: 16	Mic: 20
	Mycobacterium intracellulare	Rare colonie	MIC: 2	MIC: 8	MIC: 4	MIC: 8	MIC: 4	MIC: 8	MIC: 2	MIC: 32	MIC: 32	MIC: 4	MIC: 64	MIC: 8	MIC: 20
	Mycobacterium intracellulare		Mic: 0.5	Mic: 2	Mic: 8	Mic: 8	Mic: 4	Mic: 4	Mic: 2	Mic: 16	Mic: 16	Mic: 4	Mic: 32	Mic: 8	Mic: 10
	Mycobacterium intracellulare	Rare colonie	MIC: 0,5	MIC: 8	MIC: 8	MIC: 8	MIC: 2	MIC: 1	MIC: 2	MIC: 32	MIC: 16	MIC: 4	MIC: 8	MIC: 8	MIC: 10
	Mycobacterium intracellulare		Mic: 2	Mic: 0.5	Mic: 8	Mic: 8	Mic: 4	Mic: 4	Mic: 8	Mic: 64	Mic: 32	Mic: 8	Mic: 64	Mic: 16	Mic: 10
	Mycobacterium intracellulare	..........	MIC = 2	MIC: <= 0,25	MIC = 8	MIC >= 8	MIC = 1	MIC = 1	MIC >= 8/152	MIC: 8	MIC: 16	MIC: 2	MIC = 16	MIC: >= 16	MIC >= 20
	Mycobacterium intracellulare	..........	MIC 0,25	MIC <=0,25	MIC 1	MIC 8	MIC 2	MIC 1	MIC 2	MIC: 4	MIC: 8	MIC: 4	MIC 16	MIC 2	MIC 1,2
	Mycobacterium intracellulare		Mic: 1	Mic: 4	Mic: 8	Mic: 8	Mic: 2	Mic: 4	Mic: 8	Mic: 16	Mic: 32	Mic: 16	Mic: 32	Mic: 16	Mic: 20
			CLARITHROMYCIN	RIFABUTIN	ETAMBUTOL	ISONIAZID	MOXIFLOXACIN	RIFAMPICIN	Trimethoprim and sulfamethoxazole	AMIKACIN	LINEZOLID	CIPROFLOXACIN	STREPTOMYCIN	DOXYCYCLINE	ETHIONAMIDE
	Mycobacterium Kansasii	Numerose colonie	MIC <=0,06	MIC <=0,25	MIC: 8	MIC: 1	MIC: 1	MIC: 2	MIC: 8	MIC: 32	MIC: 4	MIC: 2	MIC: 16	MIC: 4	MIC: 0,6
	Mycobacterium kansasii	Alcune colonie	MIC: 2	MIC: 0,5	MIC: 8	MIC: 2	MIC: 1	MIC: 2	MIC: 4	MIC: 32	MIC: 8	MIC: 2	MIC: 4	MIC: 8	MIC: 2,5
	Mycobacterium kansasii	Rare colonie	MIC: 0,25	MIC: <= 0,25	MIC: 8	MIC: 1	MIC: 0,5	MIC: 0,5	MIC: 8	MIC: 2	MIC: 2	MIC: 2	MIC: 16	MIC: 8	MIC: 2,5
	Mycobacterium kansasii		MIC: 0,25	MIC: <= 0,25	MIC: 2	MIC: 4	MIC: 1	MIC: 2	MIC: 1	MIC: 2	MIC: 4	MIC: 2	MIC: 4	MIC: 4	MIC: 5
	Mycobacterium Kansasii	Rare colonie	MIC: 1	MIC: 1	MIC: 4	MIC: 2	MIC: 0,25	MIC: 0,5	MIC: 4	MIC: 16	MIC: 8	MIC: 0,5	MIC: 2	MIC: 2	MIC: 5
	Mycobacterium kansasii		Mic: 0,25	Mic: 0,5	Mic: 8	Mic: 2	Mic: 1	Mic: 2	Mic: 8	Mic: 16	Mic: 16	Mic: 4	Mic: 16	Mic: 8	Mic: 5
	Mycobacterium kansasii		Mic: <=0,06	Mic: 8	Mic: 16	Mic: 8	Mic: 2	Mic: 8	Mic: 8	Mic: 64	Mic: 32	Mic: 4	Mic: 32	Mic: 4	Mic: 2,5
	Mycobacterium Kansasii		Mic: 0.25	Mic: 4	Mic: 16	Mic: 8	Mic: 2	Mic: 4	Mic: 8	Mic: 16	Mic: 32	Mic: 16	Mic: 32	Mic: 8	Mic: 20
	Mycobacterium Kansasii		Mic: 0.5	Mic: 2	Mic: 8	Mic: 8	Mic: 2	Mic: 2	Mic: 4	Mic: 16	Mic: 16	Mic: 8	Mic: 32	Mic: 8	Mic: 10
